# Supplementary material for: Comparative Transcriptome Analysis between Broccoli (Brassica oleracea var. italica) and Wild Cabbage (Brassica macrocarpa Guss.) in Response to Plasmodiophora brassicae during Different Infection Stages
Source: Front Plant Sci. 2016 Dec 23;7:1929. doi: 10.3389/fpls.2016.01929 (PMC5179516; doi:10.3389/fpls.2016.01929)
Supplement: Supplementary file 2 [file Table_1.XLSX]

## Sheet: Table S1
Table S1 Gene IDs, descriptions and primer sequences for the eight genes used for qRT-PCR verification.
Gene ID	Gene description	Primer	Sequence (5’ → 3’)
c116121_g1	peroxidase 71	c116121_g1-1F	TTACTCATCCTAACCATTGCCC
		c116121_g1-1R	CCTATTTCAACAACCTAAGCCG
c117105_g2	β-glucosidase 27	c1171051_g2-1F	ACCTGAACACCATCCTCCA
		c1171051_g2-1R	ATGTAGCCTCCTCCGAACT
c127206_g2	CML5,Calmodulin-like protein 5	c127206_g2-1F	CCCTCTCTCTTGGTTTGACA
		c127206_g2-1R	ATTCTGCCGTCTCCGTTCT
c127812_g1	RPS6, disease resistance protein RPS6	c127812_g1-1F	GAAGAAAGGCTAAAGCACCA
		c127812_g1-1R	CCACATCCAAACCAGTGA
c132235_g2	CCoAOMT,caffeoyl-CoA O-methyltransferase	c132235_g2-1F	CTCAGCCACATACCCAAA
		c132235_g2-1R	CAAGAATCCAAGACCGAAG
c124405_g1	cell division control protein 45	c124405_g1-1F	CAGAAGCATCCAAGACGAT
		c124405_g1-1R	CTCAACAACCAGGGAAGATACT
c120129_g1	NPR1,regulatory protein NPR1	c120129_g1-1F	CCTCTTCTTCCGCAAGTT
		c120129_g1-1R	GAACACCTCGTAACCGACT
c134917_g1	callose synthase	c134917_g1-1F	CGTCATTTCCTCCAATCCTC
		c134917_g1-1R	TACCTCTCACGGACACGAA
