# Supplementary material for: Comparative Transcriptome Analysis between Broccoli (Brassica oleracea var. italica) and Wild Cabbage (Brassica macrocarpa Guss.) in Response to Plasmodiophora brassicae during Different Infection Stages
Source: Front Plant Sci. 2016 Dec 23;7:1929. doi: 10.3389/fpls.2016.01929 (PMC5179516; doi:10.3389/fpls.2016.01929)
Supplement: Supplementary file 3 [file Table_2.XLSX]

## Sheet: Table S2
Table S2 GO-terms(Biological process) significantly overrepresented in the enriched profiles of gene expression versus the reference set in B2013 and 90196.
GO IDs	Description	DEGs genes with GO annotation(%)	Background genes with GO annotation(%)	P value	Q value
B2013 profile5
GO:0005975	carbohydrate metabolic process	22.3404	8.8604	6.09915e-05	0.00233293
GO:0007017	microtubule-based process	14.8936	1.26778	1.57011e-11	4.80453e-09
GO:0005976	polysaccharide metabolic process	13.8298	3.40611	1.81812e-05	0.00092724
GO:0007018	microtubule-based movement	12.766	0.585998	3.73377e-13	2.28506e-10
GO:0006928	movement of cell or subcellular component	12.766	1.0255	2.53655e-10	5.17457e-08
GO:0044264	cellular polysaccharide metabolic process	11.7021	3.23708	0.000231471	0.00615913
GO:0044262	cellular carbohydrate metabolic process	11.7021	4.25975	0.00218619	0.0445984
GO:0006073	cellular glucan metabolic process	10.6383	1.87914	1.12451e-05	0.000688202
GO:0044042	glucan metabolic process	10.6383	1.87914	1.12451e-05	0.000688202
GO:0009057	macromolecule catabolic process	9.57447	3.09621	0.0025633	0.0491132
GO:0071554	cell wall organization or biogenesis	8.51064	1.26215	2.61047e-05	0.00108955
GO:0005982	starch metabolic process	7.44681	1.73264	0.00126357	0.0288832
GO:0005985	sucrose metabolic process	7.44681	1.74391	0.00131131	0.0288832
GO:0005984	disaccharide metabolic process	7.44681	q	0.00193553	0.0408464
GO:0000272	polysaccharide catabolic process	6.38298	0.388787	1.90345e-06	0.000194152
GO:0071555	cell wall organization	6.38298	0.760671	8.52241e-05	0.00289762
GO:0045229	external encapsulating structure organization	6.38298	0.783209	0.000100001	0.00322109
GO:0016052	carbohydrate catabolic process	6.38298	1.26497	0.00126352	0.0288832
GO:0030243	cellulose metabolic process	5.31915	0.315537	1.25472e-05	0.000698083
GO:0051273	beta-glucan metabolic process	5.31915	0.464854	8.02992e-05	0.00289077
GO:0044036	cell wall macromolecule metabolic process	5.31915	0.501479	0.000114713	0.00351022
GO:0030245	cellulose catabolic process	4.25532	0.0845189	1.19884e-06	0.000146738
GO:0051275	beta-glucan catabolic process	4.25532	0.0845189	1.19884e-06	0.000146738
GO:0009251	glucan catabolic process	4.25532	0.123961	5.77235e-06	0.000483685
GO:0044247	cellular polysaccharide catabolic process	4.25532	0.126778	6.32269e-06	0.000483685
GO:0044275	cellular carbohydrate catabolic process	4.25532	0.171855	2.14393e-05	0.0010093
GO:0010411	xyloglucan metabolic process	3.19149	0.0619806	2.67047e-05	0.00108955
GO:0010383	cell wall polysaccharide metabolic process	3.19149	0.107057	0.000141862	0.00394634
GO:0010410	hemicellulose metabolic process	3.19149	0.107057	0.000141862	0.00394634
GO:0009664	plant-type cell wall organization	3.19149	0.202845	0.000939729	0.0239631
GO:0071669	plant-type cell wall organization or biogenesis	3.19149	0.228201	0.00132145	0.0288832
GO:0042908	xenobiotic transport	1.06383	0.0028173	0.00264826	0.0491132
GO:0042919	benzoate transport	1.06383	0.0028173	0.00264826	0.0491132
90196 profile5
GO:0006952	defense response	33.3333	1.20862	0.00211691	0.0402477
GO:0002532	production of molecular mediator involved in inflammatory response	16.6667	0.0140865	0.000844951	0.0402477
GO:0009873	ethylene-activated signaling pathway	16.6667	0.0169038	0.00101387	0.0402477
GO:0071369	cellular response to ethylene stimulus	16.6667	0.0169038	0.00101387	0.0402477
GO:0018106	peptidyl-histidine phosphorylation	16.6667	0.0253557	0.00152048	0.0402477
GO:0006954	inflammatory response	16.6667	0.0366249	0.00219564	0.0402477
GO:0009723	response to ethylene	16.6667	0.0422595	0.00253307	0.0402477
GO:0018202	peptidyl-histidine modification	16.6667	0.0422595	0.00253307	0.0402477
GO:0046439	L-cysteine metabolic process	16.6667	0.0422595	0.00253307	0.0402477
B2013 profile 6
GO:0009987	cellular process	82.8968	77.5799	0.000448792	0.0211352
GO:0044699	single-organism process	62.8659	55.1486	3.49188e-05	0.00884237
GO:0044763	single-organism cellular process	54.2373	44.8598	8.24673e-07	0.00116361
GO:0006807	nitrogen compound metabolic process	44.6841	36.5911	1.17741e-05	0.00553775
GO:0009058	biosynthetic process	40.9861	34.8415	0.000597898	0.0254473
GO:1901576	organic substance biosynthetic process	39.4453	33.6414	0.00102613	0.0355334
GO:1901360	organic cyclic compound metabolic process	38.0586	31.8129	0.000391103	0.0211352
GO:0034641	cellular nitrogen compound metabolic process	38.0586	31.8411	0.000414079	0.0211352
GO:0046483	heterocycle metabolic process	37.5963	31.0917	0.000218342	0.0181224
GO:0006725	cellular aromatic compound metabolic process	37.2881	31.0297	0.000354765	0.0211352
GO:0006139	nucleobase-containing compound metabolic process	33.8983	28.4434	0.00126727	0.0380449
GO:0090304	nucleic acid metabolic process	28.5054	22.8258	0.000399073	0.0211352
GO:0050896	response to stimulus	21.2635	16.715	0.00136868	0.0402334
GO:0051716	cellular response to stimulus	17.8737	12.7793	0.000109623	0.0128898
GO:0044711	single-organism biosynthetic process	16.9492	11.858	7.26386e-05	0.00995023
GO:0006259	DNA metabolic process	10.9399	6.79814	5.48184e-05	0.0096686
GO:1901566	organonitrogen compound biosynthetic process	10.1695	6.57557	0.000307807	0.0210021
GO:0051704	multi-organism process	7.85824	4.46542	7.75709e-05	0.00995023
GO:1901137	carbohydrate derivative biosynthetic process	6.77966	3.96957	0.000449367	0.0211352
GO:0033554	cellular response to stress	5.85516	2.88773	3.76004e-05	0.00884237
GO:0016192	vesicle-mediated transport	5.39291	2.84547	0.000272346	0.0210021
GO:0006281	DNA repair	5.23883	2.42569	2.78902e-05	0.00884237
GO:0006974	cellular response to DNA damage stimulus	5.23883	2.49894	5.02021e-05	0.0096686
GO:0051188	cofactor biosynthetic process	5.23883	2.78631	0.000382194	0.0211352
GO:0006399	tRNA metabolic process	4.6225	2.51585	0.00118164	0.0370068
GO:0007264	small GTPase mediated signal transduction	4.16025	2.22003	0.00154444	0.0444735
GO:1903509	liposaccharide metabolic process	4.00616	1.71855	7.15184e-05	0.00995023
GO:0006778	porphyrin-containing compound metabolic process	2.92758	1.29877	0.000961882	0.0348004
GO:0042440	pigment metabolic process	2.92758	1.36357	0.00168173	0.0464201
GO:0019058	viral life cycle	2.7735	1.15509	0.000633221	0.0255278
GO:0046148	pigment biosynthetic process	2.7735	1.2058	0.00103251	0.0355334
GO:0033014	tetrapyrrole biosynthetic process	2.7735	1.26215	0.00171073	0.0464201
GO:0072511	divalent inorganic cation transport	2.61941	0.915622	0.000118812	0.0128957
GO:0006779	porphyrin-containing compound biosynthetic process	2.61941	1.01704	0.000405418	0.0211352
GO:0008653	lipopolysaccharide metabolic process	2.46533	0.988872	0.000837962	0.0319558
GO:0009103	lipopolysaccharide biosynthetic process	2.46533	0.988872	0.000837962	0.0319558
GO:0070838	divalent metal ion transport	2.31125	0.859276	0.000558461	0.0246246
GO:0042157	lipoprotein metabolic process	1.849	0.369066	5.53877e-06	0.0039076
GO:0015995	chlorophyll biosynthetic process	1.849	0.642344	0.00108758	0.0357988
GO:0006505	GPI anchor metabolic process	1.38675	0.380335	0.000877832	0.0325953
GO:0009247	glycolipid biosynthetic process	1.23267	0.321172	0.00120646	0.0370068
GO:0046467	membrane lipid biosynthetic process	1.23267	0.338076	0.00167531	0.0464201
GO:0006506	GPI anchor biosynthetic process	1.07858	0.180307	0.000166602	0.0146922
GO:0006497	protein lipidation	1.07858	0.211297	0.000447865	0.0211352
GO:0042158	lipoprotein biosynthetic process	1.07858	0.216932	0.000525885	0.0239363
GO:0006661	phosphatidylinositol biosynthetic process	1.07858	0.247922	0.0011688	0.0370068
GO:0006777	Mo-molybdopterin cofactor biosynthetic process	0.770416	0.0817016	0.000166119	0.0146922
GO:0019720	Mo-molybdopterin cofactor metabolic process	0.770416	0.0817016	0.000166119	0.0146922
GO:0032324	molybdopterin cofactor biosynthetic process	0.770416	0.0929708	0.000312576	0.0210021
GO:0043545	molybdopterin cofactor metabolic process	0.770416	0.0929708	0.000312576	0.0210021
GO:0051189	prosthetic group metabolic process	0.770416	0.107057	0.000613188	0.0254473
GO:0015693	magnesium ion transport	0.770416	0.121144	0.00109096	0.0357988
90196 profile6
GO:0009987	cellular process	83.2494	77.5799	3.91003e-05	0.00169584
GO:0044237	cellular metabolic process	67.2544	62.2933	0.00184148	0.0251019
GO:0044699	single-organism process	62.0907	55.1486	3.66626e-05	0.00163688
GO:0043170	macromolecule metabolic process	56.1713	51.4354	0.00381331	0.0413472
GO:0044763	single-organism cellular process	52.267	44.8598	1.36029e-05	0.000666102
GO:0044260	cellular macromolecule metabolic process	51.8892	46.8517	0.00227058	0.0287228
GO:0006807	nitrogen compound metabolic process	44.8363	36.5911	8.66361e-07	5.49429e-05
GO:1901360	organic cyclic compound metabolic process	40.4282	31.8129	1.41737e-07	1.34473e-05
GO:0034641	cellular nitrogen compound metabolic process	39.7985	31.8411	1.04401e-06	6.33925e-05
GO:0006725	cellular aromatic compound metabolic process	39.5466	31.0297	1.65757e-07	1.39789e-05
GO:0046483	heterocycle metabolic process	39.5466	31.0917	2.03623e-07	1.62684e-05
GO:0009058	biosynthetic process	39.5466	34.8415	0.00293854	0.0351237
GO:1901576	organic substance biosynthetic process	38.0353	33.6414	0.00478056	0.0497047
GO:0006139	nucleobase-containing compound metabolic process	36.272	28.4434	8.03521e-07	5.49429e-05
GO:0090304	nucleic acid metabolic process	30.9824	22.8258	5.40203e-08	6.30791e-06
GO:0010467	gene expression	28.5894	23.0117	0.000131344	0.00524686
GO:0051179	localization	27.0781	19.6168	1.62777e-07	1.39789e-05
GO:0050794	regulation of cellular process	27.0781	22.8286	0.00259643	0.0323064
GO:0051234	establishment of localization	26.1965	19.2365	7.74581e-07	5.49429e-05
GO:0006810	transport	26.0705	19.1548	8.68662e-07	5.49429e-05
GO:0016070	RNA metabolic process	25.6927	17.3686	1.70896e-09	2.88244e-07
GO:1901564	organonitrogen compound metabolic process	21.9144	17.0616	0.000214829	0.00679397
GO:1901362	organic cyclic compound biosynthetic process	21.7884	17.5067	0.0010185	0.020576
GO:0044271	cellular nitrogen compound biosynthetic process	21.1587	17.1066	0.00160912	0.0240451
GO:0018130	heterocycle biosynthetic process	20.7809	16.6784	0.0013066	0.0230156
GO:1902578	single-organism localization	18.136	13.5878	0.000162977	0.00633455
GO:0044765	single-organism transport	17.2544	13.2441	0.000665083	0.0157749
GO:0051716	cellular response to stimulus	16.4987	12.7793	0.00125256	0.0230156
GO:0032774	RNA biosynthetic process	15.995	12.3792	0.00145678	0.0230156
GO:0006351	transcription, DNA-templated	15.7431	12.2355	0.00185043	0.0251019
GO:0097659	nucleic acid-templated transcription	15.7431	12.2891	0.00215697	0.0277481
GO:0044711	single-organism biosynthetic process	15.4912	11.858	0.00117702	0.022576
GO:0071702	organic substance transport	12.8463	7.02352	2.58498e-09	3.92401e-07
GO:0033036	macromolecule localization	12.3426	6.29948	1.54183e-10	7.67535e-08
GO:0051641	cellular localization	12.0907	5.84871	1.34335e-11	2.03921e-08
GO:0008104	protein localization	11.5869	5.76419	1.62692e-10	7.67535e-08
GO:0051649	establishment of localization in cell	11.0831	5.43175	2.02249e-10	7.67535e-08
GO:0045184	establishment of protein localization	10.9572	5.53881	1.16769e-09	2.50252e-07
GO:0016043	cellular component organization	10.9572	8.06874	0.00226502	0.0287228
GO:0015031	protein transport	10.8312	5.46274	1.31885e-09	2.50252e-07
GO:0009056	catabolic process	10.7053	7.55036	0.000743012	0.0170893
GO:0046907	intracellular transport	10.3275	5.04015	7.30997e-10	1.84942e-07
GO:0034613	cellular protein localization	9.44584	4.60347	3.88156e-09	4.91018e-07
GO:0070727	cellular macromolecule localization	9.44584	4.60347	3.88156e-09	4.91018e-07
GO:1901566	organonitrogen compound biosynthetic process	9.06801	6.57557	0.00371977	0.0409175
GO:0044248	cellular catabolic process	8.69018	5.62614	0.000248712	0.007705
GO:0006886	intracellular protein transport	8.43829	4.20341	6.28145e-08	6.47466e-06
GO:0006396	RNA processing	7.30479	3.55825	2.41801e-07	1.83527e-05
GO:0051704	multi-organism process	7.30479	4.46542	0.000187474	0.00646785
GO:0051186	cofactor metabolic process	7.30479	4.65981	0.000541072	0.0134249
GO:0016192	vesicle-mediated transport	7.0529	2.84547	6.42279e-10	1.84942e-07
GO:0034660	ncRNA metabolic process	6.17128	3.1441	7.12319e-06	0.000372862
GO:0006399	tRNA metabolic process	5.28967	2.51585	6.36069e-06	0.000357612
GO:0051188	cofactor biosynthetic process	5.03778	2.78631	0.000271888	0.00825453
GO:0033554	cellular response to stress	5.03778	2.88773	0.000548318	0.0134249
GO:1902582	single-organism intracellular transport	4.78589	2.23412	1.15415e-05	0.000583998
GO:0030001	metal ion transport	4.78589	3.03141	0.00417261	0.0439862
GO:0007264	small GTPase mediated signal transduction	4.53401	2.22003	5.22882e-05	0.00214523
GO:0007049	cell cycle	4.53401	2.55529	0.000755926	0.0171268
GO:0044403	symbiosis, encompassing mutualism through parasitism	4.15617	2.17214	0.000343983	0.00949393
GO:0044419	interspecies interaction between organisms	4.15617	2.17777	0.000359955	0.00975734
GO:0006281	DNA repair	4.15617	2.42569	0.00215041	0.0277481
GO:0006974	cellular response to DNA damage stimulus	4.15617	2.49894	0.00339643	0.038476
GO:0044764	multi-organism cellular process	3.90428	2.17495	0.00142599	0.0230156
GO:0016032	viral process	3.77834	1.92421	0.000412853	0.0109949
GO:0044265	cellular macromolecule catabolic process	3.77834	2.11297	0.00178892	0.0249135
GO:0034470	ncRNA processing	3.65239	2.0031	0.00158962	0.0240451
GO:0032501	multicellular organismal process	3.65239	2.03127	0.00195083	0.0262068
GO:0032502	developmental process	3.4005	1.66502	0.000434917	0.0112276
GO:0030163	protein catabolic process	3.4005	1.83124	0.00175614	0.024775
GO:0009451	RNA modification	3.27456	1.32976	2.85714e-05	0.00131429
GO:0033013	tetrapyrrole metabolic process	3.27456	1.4988	0.000198444	0.00669417
GO:1903509	liposaccharide metabolic process	3.27456	1.71855	0.00148585	0.0230156
GO:0016071	mRNA metabolic process	3.14861	1.14946	6.81272e-06	0.000369347
GO:0006778	porphyrin-containing compound metabolic process	3.14861	1.29877	5.20364e-05	0.00214523
GO:0044767	single-organism developmental process	3.14861	1.55797	0.000808941	0.0177967
GO:0048193	Golgi vesicle transport	3.02267	0.828286	6.39789e-08	6.47466e-06
GO:0019058	viral life cycle	3.02267	1.15509	2.18355e-05	0.00103582
GO:0042440	pigment metabolic process	3.02267	1.36357	0.000278632	0.00829339
GO:0044257	cellular protein catabolic process	3.02267	1.57487	0.00201667	0.0263906
GO:0051603	proteolysis involved in cellular protein catabolic process	3.02267	1.57487	0.00201667	0.0263906
GO:0006397	mRNA processing	2.89673	0.966333	3.63248e-06	0.000212081
GO:0046148	pigment biosynthetic process	2.77078	1.2058	0.00030231	0.00873565
GO:0033014	tetrapyrrole biosynthetic process	2.77078	1.26215	0.000559161	0.0134731
GO:0006511	ubiquitin-dependent protein catabolic process	2.77078	1.30441	0.000860572	0.0186621
GO:0019941	modification-dependent protein catabolic process	2.77078	1.32413	0.00104371	0.020576
GO:0043632	modification-dependent macromolecule catabolic process	2.77078	1.32413	0.00104371	0.020576
GO:0008033	tRNA processing	2.77078	1.38048	0.00176265	0.024775
GO:0006418	tRNA aminoacylation for protein translation	2.64484	1.13255	0.000331905	0.00933021
GO:0043038	amino acid activation	2.64484	1.15791	0.000443777	0.0112276
GO:0043039	tRNA aminoacylation	2.64484	1.15791	0.000443777	0.0112276
GO:0006779	porphyrin-containing compound biosynthetic process	2.51889	1.01704	0.000213997	0.00679397
GO:0015994	chlorophyll metabolic process	2.51889	1.04522	0.000305	0.00873565
GO:0006914	autophagy	2.267	0.997324	0.00116387	0.022576
GO:0009605	response to external stimulus	2.267	1.1072	0.00359232	0.039804
GO:0048522	positive regulation of cellular process	2.267	1.1072	0.00359232	0.039804
GO:0048856	anatomical structure development	2.14106	0.98042	0.00239191	0.0300076
GO:0006928	movement of cell or subcellular component	2.14106	1.0255	0.00377264	0.0412005
GO:0009966	regulation of signal transduction	1.88917	0.628258	0.000166918	0.00633455
GO:0010646	regulation of cell communication	1.88917	0.633892	0.000183997	0.00646785
GO:0023051	regulation of signaling	1.88917	0.633892	0.000183997	0.00646785
GO:0015995	chlorophyll biosynthetic process	1.88917	0.642344	0.000212447	0.00679397
GO:0000003	reproduction	1.88917	0.738132	0.000909128	0.0194374
GO:0048583	regulation of response to stimulus	1.88917	0.859276	0.00393602	0.0420766
GO:0009064	glutamine family amino acid metabolic process	1.76322	0.794478	0.00482904	0.0498672
GO:0006400	tRNA modification	1.63728	0.631075	0.00172489	0.0247017
GO:0031329	regulation of cellular catabolic process	1.51134	0.538104	0.00131442	0.0230156
GO:0009894	regulation of catabolic process	1.51134	0.614171	0.00391308	0.0420766
GO:0042157	lipoprotein metabolic process	1.38539	0.369066	0.000182727	0.00646785
GO:0009653	anatomical structure morphogenesis	1.38539	0.540921	0.00417031	0.0439862
GO:0006505	GPI anchor metabolic process	1.25945	0.380335	0.000950163	0.0200326
GO:0009896	positive regulation of catabolic process	1.25945	0.408508	0.00163152	0.0240451
GO:0031331	positive regulation of cellular catabolic process	1.25945	0.408508	0.00163152	0.0240451
GO:0019953	sexual reproduction	1.00756	0.284547	0.0019683	0.0262095
GO:0046085	adenosine metabolic process	1.00756	0.298634	0.0026661	0.0323771
GO:0070525	threonylcarbamoyladenosine metabolic process	1.00756	0.298634	0.0026661	0.0323771
GO:0070526	threonylcarbamoyladenosine biosynthetic process	1.00756	0.298634	0.0026661	0.0323771
GO:0000902	cell morphogenesis	1.00756	0.304268	0.00299394	0.0355063
GO:0032989	cellular component morphogenesis	1.00756	0.307086	0.00316921	0.0372934
GO:0048585	negative regulation of response to stimulus	0.881612	0.185942	0.000676415	0.0157969
GO:0009991	response to extracellular stimulus	0.881612	0.245105	0.00339512	0.038476
GO:0031668	cellular response to extracellular stimulus	0.881612	0.245105	0.00339512	0.038476
GO:0055082	cellular chemical homeostasis	0.881612	0.245105	0.00339512	0.038476
GO:0071496	cellular response to external stimulus	0.881612	0.245105	0.00339512	0.038476
GO:0006888	ER to Golgi vesicle-mediated transport	0.881612	0.256374	0.00435774	0.045621
GO:0006904	vesicle docking involved in exocytosis	0.755668	0.157769	0.00154262	0.0236534
GO:0048278	vesicle docking	0.755668	0.163403	0.00185205	0.0251019
GO:0022406	membrane docking	0.755668	0.185942	0.00357808	0.039804
GO:0009968	negative regulation of signal transduction	0.629723	0.0929708	0.00078078	0.0174298
GO:0010648	negative regulation of cell communication	0.629723	0.0986054	0.00102936	0.020576
GO:0023057	negative regulation of signaling	0.629723	0.0986054	0.00102936	0.020576
GO:0032270	positive regulation of cellular protein metabolic process	0.629723	0.109875	0.00169628	0.0245233
GO:0051247	positive regulation of protein metabolic process	0.629723	0.109875	0.00169628	0.0245233
GO:0042262	DNA protection	0.377834	0.028173	0.00118977	0.022576
GO:0008343	adult feeding behavior	0.251889	0.00845189	0.00147701	0.0230156
GO:0030534	adult behavior	0.251889	0.00845189	0.00147701	0.0230156
GO:0032094	response to food	0.251889	0.00845189	0.00147701	0.0230156
GO:0032095	regulation of response to food	0.251889	0.00845189	0.00147701	0.0230156
GO:0032096	negative regulation of response to food	0.251889	0.00845189	0.00147701	0.0230156
GO:0032098	regulation of appetite	0.251889	0.00845189	0.00147701	0.0230156
GO:0032099	negative regulation of appetite	0.251889	0.00845189	0.00147701	0.0230156
GO:0032104	regulation of response to extracellular stimulus	0.251889	0.00845189	0.00147701	0.0230156
GO:0032105	negative regulation of response to extracellular stimulus	0.251889	0.00845189	0.00147701	0.0230156
GO:0032107	regulation of response to nutrient levels	0.251889	0.00845189	0.00147701	0.0230156
GO:0032108	negative regulation of response to nutrient levels	0.251889	0.00845189	0.00147701	0.0230156
GO:0044708	single-organism behavior	0.251889	0.00845189	0.00147701	0.0230156
GO:0000186	activation of MAPKK activity	0.251889	0.0112692	0.00291016	0.0350605
