# Supplementary material for: Comparative Transcriptome Analysis between Broccoli (Brassica oleracea var. italica) and Wild Cabbage (Brassica macrocarpa Guss.) in Response to Plasmodiophora brassicae during Different Infection Stages
Source: Front Plant Sci. 2016 Dec 23;7:1929. doi: 10.3389/fpls.2016.01929 (PMC5179516; doi:10.3389/fpls.2016.01929)
Supplement: Supplementary file 4 [file Table_3.XLSX]

## Sheet: Table S3
Table S3 List of the KEGG pathway significantly overrepresented in the enriched profiles of gene expression versus the reference set in B2013 and 90196.
Pathway ID	Pathway	DEGs genes with pathway annotation	Background genes with pathway annotation	P value	Q value
B2013 profile5
ko03030	DNA replication	6 (33.33%)	145 (1.01%)	0	0
ko03410	Base excision repair	3 (16.67%)	99 (0.69%)	0.000238197	0.001786
ko03420	Nucleotide excision repair	3 (16.67%)	186 (1.29%)	0.0014972	0.00614978
ko00040	Pentose and glucuronate interconversions	3 (16.67%)	192 (1.33%)	0.00163994	0.00614978
ko03430	Mismatch repair	2 (11.11%)	106 (0.74%)	0.0075957	0.0207507
ko00520	Amino sugar and nucleotide sugar metabolism	3 (16.67%)	342 (2.37%)	0.00830029	0.0207507
ko00240	Pyrimidine metabolism	3 (16.67%)	400 (2.78%)	0.0127078	0.027231
ko00230	Purine metabolism	3 (16.67%)	521 (3.62%)	0.0255932	0.0479872
B2013 profile6
ko00790	Folate biosynthesis	6 (2.2%)	59 (0.41%)	0.000850246	0.0520264
ko03040	Spliceosome	28 (10.26%)	793 (5.5%)	0.00112874	0.0520264
ko00760	Nicotinate and nicotinamide metabolism	6(2.27%)	67 (0.46%)	0.00166042	0.0520264
ko00563	Glycosylphosphatidylinositol(GPI)-anchor biosynthesis	4 (1.47%)	36 (0.25%)	0.00460923	0.108317
ko03050	Proteasome	12 (4.4%)	305 (2.12%)	0.0136569	0.25675
ko00240	Pyrimidine metabolism	14(5.13%)	400 (2.78%)	0.0205049	0.304754
ko04120	Ubiquitin mediated proteolysis	15(5.49%)	445 (3.09%)	0.0226944	0.304754
ko00970	Aminoacyl-tRNA biosynthesis	10 (3.66%)	280 (1.94%)	0.0410687	0.42216
ko04122	Sulfur relay system	3 (1.1%)	42 (0.29%)	0.0449106	0.42216
ko00430	Taurine and hypotaurine metabolism	3 (1.1%)	42 (0.29%)	0.0449106	0.42216
B2013 profile7
ko04140	Regulation of autophagy	2 (7.41%)	88 (0.61%)	0.0117223	0.323794
ko00190	Oxidative phosphorylation	4 (14.81%)	522 (3.62%)	0.0154188	0.323794
ko04120	Ubiquitin mediated proteolysis	3 (11.11%)	445 (3.09%)	0.0494612	0.477771
90196 profile5
ko00430	Taurine and hypotaurine metabolism	1 (50%)	42 (0.29%)	0	0
90196 profile6
ko03040	Spliceosome	50 (13.4%)	793 (5.5%)	4.35e-09	4.18e-07
ko04120	Ubiquitin mediated proteolysis	27 (7.24%)	445 (3.09%)	3.79e-05	0.00182
ko03013	RNA transport	29 (7.77%)	621 (4.31%)	0.00159963	0.0512
ko00970	Aminoacyl-tRNA biosynthesis	16 (4.29%)	280 (1.94%)	0.00264339	0.0634
ko03008	Ribosome biogenesis in eukaryotes	18 (4.83%)	344 (2.39%)	0.00379489	0.0729
ko00760	Nicotinate and nicotinamide metabolism	6 (1.61%)	67 (0.46%)	0.00764523	0.122
ko00563	Glycosylphosphatidylinositol(GPI)-anchor biosynthesis	4 (1.07%)	36 (0.25%)	0.0135434	0.186
ko00240	Pyrimidine metabolism	18 (4.83%)	400 (2.78%)	0.0166009	0.199
ko03020	RNA polymerase	9 (2.41%)	169 (1.17%)	0.0318996	0.331
ko03015	mRNA surveillance pathway	18 (4.83%)	435 (3.02%)	0.0345018	0.331
ko04141	Protein processing in endoplasmic reticulum	28 (7.51%)	764 (5.3%)	0.040425	0.353
90196 profile7
ko00500	Starch and sucrose metabolism	2 (25%)	430 (2.98%)	0.0220825	0.174484
