# Supplementary material for: Comparative Transcriptome Analysis between Broccoli (Brassica oleracea var. italica) and Wild Cabbage (Brassica macrocarpa Guss.) in Response to Plasmodiophora brassicae during Different Infection Stages
Source: Front Plant Sci. 2016 Dec 23;7:1929. doi: 10.3389/fpls.2016.01929 (PMC5179516; doi:10.3389/fpls.2016.01929)
Supplement: Supplementary file 5 [file Table_4.XLSX]

## Sheet: Table S4 
Table S4 GO-termssignificantly ( Biological process)overrepresented at different stages of gene expression versus the reference set in B2013 and 90196.
GO IDs	Description	DEGs genes with GO annotation(%)	Background genes with GO annotation(%)	P value	Q value
B2013_7DAI-VS-B2013_0DAI.up
GO:0009987	cellular process	80.5153	77.5799	0.000857717	0.0174974
GO:0006807	nitrogen compound metabolic process	41.868	36.5911	8.17473e-07	0.000134643
GO:0009058	biosynthetic process	38.1106	34.8415	0.00134859	0.0250102
GO:0006725	cellular aromatic compound metabolic process	36.5003	31.0297	1.30609e-07	4.4407e-05
GO:0006139	nucleobase-containing compound metabolic process	33.6017	28.4434	3.36894e-07	8.59081e-05
GO:0010467	gene expression	25.8186	23.0117	0.00188792	0.0332013
GO:0006810	transport	22.4369	19.1548	0.000156646	0.0048418
GO:0016070	RNA metabolic process	21.5781	17.3686	9.24018e-07	0.000134643
GO:0018130	heterocycle biosynthetic process	19.5384	16.6784	0.000467898	0.0116479
GO:0009056	catabolic process	10.306	7.55036	5.86832e-06	0.000544153
GO:0006259	DNA metabolic process	9.2861	6.79814	1.679e-05	0.00113506
GO:0008104	protein localization	8.15888	5.76419	9.2002e-06	0.000782017
GO:0006950	response to stress	7.8905	6.16988	0.00126106	0.02382
GO:0015031	protein transport	7.72947	5.46274	1.61987e-05	0.00113506
GO:0006886	intracellular protein transport	5.7971	4.20341	0.000468202	0.0116479
GO:0006396	RNA processing	5.58239	3.55825	4.0013e-06	0.000408132
GO:0009057	macromolecule catabolic process	4.77724	3.09621	3.61756e-05	0.00176199
GO:0016192	vesicle-mediated transport	4.72356	2.84547	2.49357e-06	0.000282604
GO:0006399	tRNA metabolic process	4.4015	2.51585	7.16e-07	0.000134643
GO:0030001	metal ion transport	4.24047	3.03141	0.00175668	0.0314354
GO:0007049	cell cycle	4.13312	2.55529	2.54713e-05	0.00145736
GO:0006974	cellular response to DNA damage stimulus	3.86473	2.49894	0.000181147	0.00543441
GO:0006281	DNA repair	3.7037	2.42569	0.000349671	0.00914525
GO:0006928	movement of cell or subcellular component	2.89855	1.0255	5.93163e-12	6.05026e-09
GO:0030163	protein catabolic process	2.73752	1.83124	0.00296877	0.0445316
GO:0007017	microtubule-based process	2.63017	1.26778	1.28204e-06	0.00016346
GO:0008033	tRNA processing	2.52281	1.38048	5.63609e-05	0.00228142
GO:0006778	porphyrin-containing compound metabolic process	2.46914	1.29877	2.57182e-05	0.00145736
GO:0009451	RNA modification	2.41546	1.32976	9.22756e-05	0.00303617
GO:0006310	DNA recombination	2.25443	1.35794	0.000985084	0.0197017
GO:0019941	modification-dependent protein catabolic process	2.14707	1.32413	0.0019691	0.0334746
GO:0006779	porphyrin-containing compound biosynthetic process	2.0934	1.01704	1.78048e-05	0.00113506
GO:0006511	ubiquitin-dependent protein catabolic process	2.0934	1.30441	0.00265979	0.0404923
GO:0019058	viral life cycle	2.03972	1.15509	0.000537144	0.0127114
GO:0007018	microtubule-based movement	1.98604	0.585998	6.73152e-11	3.43308e-08
GO:0007186	G-protein coupled receptor signaling pathway	1.98604	1.13537	0.000750577	0.0161414
GO:0015994	chlorophyll metabolic process	1.93237	1.04522	0.000316213	0.00871724
GO:0022402	cell cycle process	1.93237	1.08466	0.000630431	0.0142898
GO:0016071	mRNA metabolic process	1.93237	1.14946	0.00175492	0.0314354
GO:0006418	tRNA aminoacylation for protein translation	1.87869	1.13255	0.00250872	0.0387711
GO:0006914	autophagy	1.82501	0.997324	0.000548337	0.0127114
GO:0006397	mRNA processing	1.66398	0.966333	0.00244402	0.0387711
GO:0015995	chlorophyll biosynthetic process	1.55663	0.642344	1.01513e-05	0.000796489
GO:0022414	reproductive process	1.55663	0.80293	0.00054175	0.0127114
GO:0000003	reproduction	1.50295	0.738132	0.000304892	0.0086386
GO:0009966	regulation of signal transduction	1.44928	0.628258	4.84749e-05	0.00224747
GO:0010646	regulation of cell communication	1.44928	0.633892	5.66229e-05	0.00228142
GO:0023051	regulation of signaling	1.44928	0.633892	5.66229e-05	0.00228142
GO:0006400	tRNA modification	1.34192	0.631075	0.000325764	0.00874419
GO:0000041	transition metal ion transport	1.34192	0.721228	0.00221705	0.0358951
GO:0006022	aminoglycan metabolic process	1.07354	0.526835	0.00205208	0.0343135
GO:0000280	nuclear division	0.966184	0.433864	0.00124517	0.02382
GO:0006505	GPI anchor metabolic process	0.912507	0.380335	0.000729334	0.0161414
GO:0019953	sexual reproduction	0.85883	0.284547	7.21232e-05	0.00262734
GO:0007067	mitotic nuclear division	0.751476	0.315537	0.00221629	0.0358951
GO:0007276	gamete generation	0.590446	0.166221	0.000219923	0.00640919
GO:0007283	spermatogenesis	0.483092	0.0929708	3.62763e-05	0.00176199
GO:0009968	negative regulation of signal transduction	0.483092	0.0929708	3.62763e-05	0.00176199
GO:0010648	negative regulation of cell communication	0.483092	0.0986054	6.03905e-05	0.00228142
GO:0023057	negative regulation of signaling	0.483092	0.0986054	6.03905e-05	0.00228142
GO:0006030	chitin metabolic process	0.483092	0.13523	0.000775422	0.0161414
GO:0006777	Mo-molybdopterin cofactor biosynthetic process	0.429415	0.0817016	9.02929e-05	0.00303617
GO:0019720	Mo-molybdopterin cofactor metabolic process	0.429415	0.0817016	9.02929e-05	0.00303617
GO:0023021	termination of signal transduction	0.322061	0.0450768	0.000105218	0.00335382
GO:0008277	regulation of G-protein coupled receptor protein signaling pathway	0.322061	0.0732498	0.00192505	0.0332806
GO:0007548	sex differentiation	0.268384	0.0450768	0.00106324	0.0208559
GO:0019064	fusion of virus membrane with host plasma membrane	0.268384	0.0535287	0.0024814	0.0387711
GO:0015694	mercury ion transport	0.214707	0.0253557	0.000770226	0.0161414
B2013_14DAI-VS-B2013_7DAI.up
GO:0006807	nitrogen compound metabolic process	41.6483	36.5911	5.05729e-05	0.0257235
GO:0044255	cellular lipid metabolic process	7.79985	5.20637	2.31073e-05	0.0257235
GO:0051704	multi-organism process	6.62252	4.46542	0.000135363	0.049949
GO:1903509	liposaccharide metabolic process	3.23767	1.71855	5.22836e-05	0.0257235
B2013_14DAI-VS-B2013_7DAI.dowm
GO:0005975	carbohydrate metabolic process	13.2468	8.8604	2.82832e-05	0.00138776
GO:0016043	cellular component organization	11.2987	8.06874	0.000925179	0.0200274
GO:0006950	response to stress	9.87013	6.16988	3.90095e-05	0.00179444
GO:0005976	polysaccharide metabolic process	6.75325	3.40611	2.79379e-06	0.000158172
GO:0006073	cellular glucan metabolic process	5.58442	1.87914	3.15004e-10	5.79607e-08
GO:0009311	oligosaccharide metabolic process	5.32468	2.10734	7.86561e-08	5.78909e-06
GO:0005984	disaccharide metabolic process	5.06494	1.86787	2.58584e-08	2.71883e-06
GO:0005982	starch metabolic process	4.80519	1.73264	3.32556e-08	3.05952e-06
GO:0005985	sucrose metabolic process	4.80519	1.74391	3.92407e-08	3.20902e-06
GO:0006979	response to oxidative stress	3.8961	0.845189	4.92091e-12	1.8109e-09
GO:0007017	microtubule-based process	2.85714	1.26778	0.00039461	0.0121014
GO:0030243	cellulose metabolic process	2.33766	0.315537	3.93247e-11	9.64767e-09
GO:0009892	negative regulation of metabolic process	2.33766	0.98042	0.000678225	0.0166391
GO:0009664	plant-type cell wall organization	2.07792	0.202845	2.74327e-12	1.8109e-09
GO:0009250	glucan biosynthetic process	1.94805	0.456402	2.76676e-06	0.000158172
GO:0009225	nucleotide-sugar metabolic process	1.94805	0.631075	0.000125772	0.00487199
GO:0006011	UDP-glucose metabolic process	1.81818	0.202845	4.2506e-10	6.25689e-08
GO:0030244	cellulose biosynthetic process	1.81818	0.231018	2.56065e-09	3.14106e-07
GO:0007018	microtubule-based movement	1.81818	0.585998	0.000198169	0.0063414
GO:0000272	polysaccharide catabolic process	1.2987	0.388787	0.000892619	0.0199081
GO:0000280	nuclear division	1.2987	0.433864	0.00203776	0.0365802
GO:0016998	cell wall macromolecule catabolic process	1.03896	0.197211	0.000136432	0.00502071
GO:0030162	regulation of proteolysis	0.909091	0.211297	0.0012169	0.0229651
GO:0010411	xyloglucan metabolic process	0.779221	0.0619806	5.6677e-06	0.000297959
GO:0006032	chitin catabolic process	0.779221	0.101423	0.000114256	0.00471615
GO:0010383	cell wall polysaccharide metabolic process	0.779221	0.107057	0.000156088	0.00522185
GO:0010410	hemicellulose metabolic process	0.779221	0.107057	0.000156088	0.00522185
GO:0006030	chitin metabolic process	0.779221	0.13523	0.000577479	0.0163471
GO:0000070	mitotic sister chromatid segregation	0.779221	0.138048	0.000646118	0.0166391
GO:0000819	sister chromatid segregation	0.779221	0.138048	0.000646118	0.0166391
GO:0010639	negative regulation of organelle organization	0.649351	0.0647979	0.000115341	0.00471615
GO:0007091	metaphase/anaphase transition of mitotic cell cycle	0.649351	0.101423	0.001024	0.0203693
GO:0010965	regulation of mitotic sister chromatid separation	0.649351	0.101423	0.001024	0.0203693
GO:0030071	regulation of mitotic metaphase/anaphase transition	0.649351	0.101423	0.001024	0.0203693
GO:0000075	cell cycle checkpoint	0.649351	0.10424	0.00116308	0.0225271
GO:0007088	regulation of mitotic nuclear division	0.649351	0.109875	0.0014825	0.027278
GO:0019419	sulfate reduction	0.519481	0.0112692	2.19775e-07	1.47049e-05
GO:0007094	mitotic spindle assembly checkpoint	0.519481	0.0478941	0.000417493	0.012291
GO:0007093	mitotic cell cycle checkpoint	0.519481	0.0535287	0.000656867	0.0166391
GO:0009895	negative regulation of catabolic process	0.519481	0.056346	0.000807061	0.0185624
GO:0010948	negative regulation of cell cycle process	0.519481	0.056346	0.000807061	0.0185624
90196_7DAI-VS-90196_0DAI.up
GO:0009987	cellular process	82.4191	77.5799	2.70065e-06	0.000205024
GO:0006807	nitrogen compound metabolic process	43.1786	36.5911	1.08922e-07	2.4327e-05
GO:0009058	biosynthetic process	42.2644	34.8415	1.9296e-09	8.78931e-07
GO:0006725	cellular aromatic compound metabolic process	37.834	31.0297	1.50729e-08	4.57713e-06
GO:0006139	nucleobase-containing compound metabolic process	34.5288	28.4434	1.97375e-07	2.67726e-05
GO:0009059	macromolecule biosynthetic process	30.9423	25.3247	6.41512e-07	6.49353e-05
GO:0010467	gene expression	29.6765	23.0117	1.85672e-09	8.78931e-07
GO:0006810	transport	23.6287	19.1548	1.13335e-05	0.000573601
GO:0016070	RNA metabolic process	22.2925	17.3686	7.28203e-07	6.63393e-05
GO:0018130	heterocycle biosynthetic process	19.7609	16.6784	0.00101594	0.0188883
GO:0006412	translation	10.8298	7.62924	6.40233e-06	0.000388835
GO:0009056	catabolic process	10.5485	7.55036	1.93535e-05	0.000927949
GO:0008104	protein localization	9.14205	5.76419	1.33518e-07	2.4327e-05
GO:0006259	DNA metabolic process	8.93108	6.79814	0.000996926	0.0188883
GO:0022613	ribonucleoprotein complex biogenesis	8.72011	6.33047	0.000187864	0.00532692
GO:0015031	protein transport	8.64979	5.46274	3.2322e-07	3.68066e-05
GO:0006812	cation transport	7.87623	5.95295	0.00155317	0.0277439
GO:0006886	intracellular protein transport	6.61041	4.20341	1.08417e-05	0.000573601
GO:0006396	RNA processing	6.25879	3.55825	2.05717e-07	2.67726e-05
GO:0009116	nucleoside metabolic process	5.6962	4.11326	0.00206526	0.0332742
GO:0009119	ribonucleoside metabolic process	5.41491	3.94703	0.00333038	0.0459693
GO:0016192	vesicle-mediated transport	5.13361	2.84547	1.03003e-06	8.53055e-05
GO:0009057	macromolecule catabolic process	4.782	3.09621	0.00029175	0.00704076
GO:0006399	tRNA metabolic process	4.57103	2.51585	3.17043e-06	0.000222174
GO:0030001	metal ion transport	4.57103	3.03141	0.000731202	0.014481
GO:0007049	cell cycle	4.14909	2.55529	0.000204657	0.00532692
GO:0007264	small GTPase mediated signal transduction	3.79747	2.22003	0.000103603	0.00337081
GO:0006974	cellular response to DNA damage stimulus	3.79747	2.49894	0.00166985	0.0292544
GO:0006281	DNA repair	3.65682	2.42569	0.00237217	0.0343023
GO:0016032	viral process	3.44585	1.92421	7.12978e-05	0.00249816
GO:0030163	protein catabolic process	3.37553	1.83124	4.16325e-05	0.00151709
GO:0006778	porphyrin-containing compound metabolic process	2.67229	1.29877	2.55449e-05	0.00116357
GO:0006511	ubiquitin-dependent protein catabolic process	2.67229	1.30441	2.80756e-05	0.00121795
GO:0019941	modification-dependent protein catabolic process	2.67229	1.32413	3.88436e-05	0.00147444
GO:0019058	viral life cycle	2.60197	1.15509	4.37431e-06	0.000284643
GO:0009451	RNA modification	2.53165	1.32976	0.000194974	0.00532692
GO:0008033	tRNA processing	2.53165	1.38048	0.000396054	0.0085906
GO:0006206	pyrimidine nucleobase metabolic process	2.391	1.41147	0.00215001	0.0332742
GO:0006779	porphyrin-containing compound biosynthetic process	2.32068	1.01704	1.08037e-05	0.000573601
GO:0016071	mRNA metabolic process	2.32068	1.14946	0.000120758	0.00379348
GO:0006310	DNA recombination	2.32068	1.35794	0.00215497	0.0332742
GO:0008653	lipopolysaccharide metabolic process	2.18003	0.988872	3.81814e-05	0.00147444
GO:0009103	lipopolysaccharide biosynthetic process	2.18003	0.988872	3.81814e-05	0.00147444
GO:0006418	tRNA aminoacylation for protein translation	2.1097	1.13255	0.00090379	0.0175181
GO:0006397	mRNA processing	2.03938	0.966333	0.000143259	0.00420997
GO:0007186	G-protein coupled receptor signaling pathway	2.03938	1.13537	0.00188407	0.0312071
GO:0015994	chlorophyll metabolic process	1.89873	1.04522	0.00226189	0.0337016
GO:0022414	reproductive process	1.68776	0.80293	0.000544844	0.0112807
GO:0015995	chlorophyll biosynthetic process	1.54712	0.642344	0.000138922	0.00420997
GO:0000041	transition metal ion transport	1.54712	0.721228	0.000694132	0.0140523
GO:0009966	regulation of signal transduction	1.47679	0.628258	0.000272076	0.00688503
GO:0010646	regulation of cell communication	1.47679	0.633892	0.000307073	0.00704076
GO:0023051	regulation of signaling	1.47679	0.633892	0.000307073	0.00704076
GO:0000003	reproduction	1.47679	0.738132	0.0021496	0.0332742
GO:0006813	potassium ion transport	1.40647	0.693055	0.00229363	0.0337016
GO:0015684	ferrous iron transport	1.26582	0.450768	7.97187e-05	0.00268977
GO:0006826	iron ion transport	1.26582	0.515566	0.000429587	0.00910124
GO:0006505	GPI anchor metabolic process	1.05485	0.380335	0.000348341	0.00773996
GO:0019953	sexual reproduction	0.914205	0.284547	0.00020004	0.00532692
GO:0006541	glutamine metabolic process	0.632911	0.202845	0.00228044	0.0337016
GO:0030260	entry into host cell	0.421941	0.0901535	0.00151373	0.0275802
GO:0007283	spermatogenesis	0.421941	0.0929708	0.00178812	0.0301662
GO:0009968	negative regulation of signal transduction	0.421941	0.0929708	0.00178812	0.0301662
GO:0010648	negative regulation of cell communication	0.421941	0.0986054	0.00244807	0.0343106
GO:0023057	negative regulation of signaling	0.421941	0.0986054	0.00244807	0.0343106
GO:0007548	sex differentiation	0.351617	0.0450768	0.000309144	0.00704076
90196_14DAI-VS-90196_7DAI.up
GO:0071704	organic substance metabolic process	72.7614	66.6037	2.31889e-09	1.51887e-06
GO:0044238	primary metabolic process	69.437	63.8738	1.15729e-07	3.79013e-05
GO:0044237	cellular metabolic process	67.6139	62.2933	4.98217e-07	8.1583e-05
GO:0044260	cellular macromolecule metabolic process	51.1528	46.8517	7.34159e-05	0.00369903
GO:1901576	organic substance biosynthetic process	38.3378	33.6414	6.98374e-06	0.000571793
GO:0044249	cellular biosynthetic process	37.1582	32.5623	9.2032e-06	0.000669788
GO:1901360	organic cyclic compound metabolic process	36.8365	31.8129	1.26488e-06	0.0001657
GO:0046483	heterocycle metabolic process	35.8177	31.0917	4.2243e-06	0.000395274
GO:0090304	nucleic acid metabolic process	27.185	22.8258	3.45952e-06	0.000377664
GO:0051179	localization	23.0563	19.6168	9.014e-05	0.00409986
GO:0051234	establishment of localization	22.4665	19.2365	0.000196996	0.00614441
GO:1901362	organic cyclic compound biosynthetic process	20.9115	17.5067	5.60285e-05	0.00305822
GO:1901564	organonitrogen compound metabolic process	20.2145	17.0616	0.000150152	0.00546386
GO:0044271	cellular nitrogen compound biosynthetic process	20	17.1066	0.000453892	0.0114346
GO:1902578	single-organism localization	16.4611	13.5878	0.000159722	0.00550622
GO:0044765	single-organism transport	15.7105	13.2441	0.000880455	0.0192233
GO:0097659	nucleic acid-templated transcription	14.7989	12.2891	0.00052092	0.0126371
GO:1901135	carbohydrate derivative metabolic process	11.2601	8.60403	3.04819e-05	0.00199656
GO:0071702	organic substance transport	9.11528	7.02352	0.000270287	0.00737659
GO:0051641	cellular localization	7.45308	5.84871	0.00193499	0.0355778
GO:0044248	cellular catabolic process	7.34584	5.62614	0.000834992	0.0188593
GO:0051704	multi-organism process	6.97051	4.46542	3.25341e-07	7.10329e-05
GO:0051186	cofactor metabolic process	6.54155	4.65981	0.000100149	0.00409986
GO:0070727	cellular macromolecule localization	6.05898	4.60347	0.00178046	0.0343001
GO:0051188	cofactor biosynthetic process	4.28954	2.78631	9.46435e-05	0.00409986
GO:0044764	multi-organism cellular process	3.43164	2.17495	0.000235654	0.00694623
GO:0044403	symbiosis, encompassing mutualism through parasitism	3.27078	2.17214	0.00104558	0.0220921
GO:0044419	interspecies interaction between organisms	3.27078	2.17777	0.00111257	0.0227729
GO:1903509	liposaccharide metabolic process	2.73458	1.71855	0.000798038	0.0186684
GO:0046148	pigment biosynthetic process	2.30563	1.2058	4.05452e-05	0.00241428
GO:0048193	Golgi vesicle transport	1.6622	0.828286	0.000194289	0.00614441
GO:0000003	reproduction	1.55496	0.738132	0.000134001	0.00516296
GO:0048609	multicellular organismal reproductive process	0.643432	0.20848	0.000452673	0.0114346
GO:0046156	siroheme metabolic process	0.536193	0.174672	0.00137986	0.0273881
GO:0048232	male gamete generation	0.428954	0.0929708	0.000243913	0.00694623
90196_14DAI-VS-90196_7DAI.down
GO:0009056	catabolic process	11.5331	7.55036	8.82266e-05	0.00878957
GO:0006950	response to stress	10.8298	6.16988	1.25512e-06	0.00045468
GO:0006073	cellular glucan metabolic process	4.36006	1.87914	1.6305e-05	0.00324877
GO:0005984	disaccharide metabolic process	4.21941	1.86787	3.64357e-05	0.00414846
GO:0005982	starch metabolic process	4.07876	1.73264	2.33401e-05	0.0034872
GO:0005985	sucrose metabolic process	4.07876	1.74391	2.62524e-05	0.0034872
GO:0006979	response to oxidative stress	4.07876	0.845189	3.76887e-12	3.00379e-09
GO:0006952	defense response	2.81294	1.20862	0.00047918	0.042434
GO:0009664	plant-type cell wall organization	1.40647	0.202845	1.71147e-06	0.00045468
