# Supplementary material for: Comparative Transcriptome Analysis between Broccoli (Brassica oleracea var. italica) and Wild Cabbage (Brassica macrocarpa Guss.) in Response to Plasmodiophora brassicae during Different Infection Stages
Source: Front Plant Sci. 2016 Dec 23;7:1929. doi: 10.3389/fpls.2016.01929 (PMC5179516; doi:10.3389/fpls.2016.01929)
Supplement: Supplementary file 6 [file Table_5.XLSX]

## Sheet: Table S5
Table S5 List of the KEGG pathway significantly overrepresented with up-regulated genes at T7 and up- and down-regulated genes in B2013 and 90196 at T14 versus the reference set.
Pathway ID	Pathway	DEGs genes with pathway annotation	Background genes with pathway annotation	P value	Q value
B2013_7DAI-VS-B2013_0DAI.up
ko03030	DNA replication	18(2.33%)	145(1.01%)	0.000746837	0.0486936
ko00240	Pyrimidine metabolism	37(4.79%)	400(2.78%)	0.000854274	0.0486936
B2013_14DAI-VS-B2013_7DAI.up
ko00280	Valine, leucine and isoleucine degradation	19(3.55%)	191(1.33%)	9.1737e-05	0.0107332
ko04712	Circadian rhythm - plant	9(1.68%)	66 (0.46%)	0.00070393	0.0306908
ko00760	Nicotinate and nicotinamide metabolism	9(1.68%)	67 (0.46%)	0.000786943	0.0306908
B2013_14DAI-VS-B2013_7DAI.down
ko00940	Phenylpropanoid biosynthesis	37(18.97%)	271 (1.88%)	9.06314e-27	7.61304e-25
ko00400	Phenylalanine, tyrosine and tryptophan biosynthesis	12 (6.15%)	271 (1.88%)	9.51941e-08	3.99815e-06
ko00040	Pentose and glucuronate interconversions	13 (6.67%)	192 (1.33%)	2.10598e-06	5.89674e-05
ko04075	Plant hormone signal transduction	18 (9.23%)	515 (3.57%)	0.000223124	0.0046856
ko00360	Phenylalanine metabolism	8 (4.1%)	131 (0.91%)	0.000407764	0.00685044
ko00966	Glucosinolate biosynthesis	4 (2.05%)	35 (0.24%)	0.00122641	0.0165653
ko00130	Ubiquinone and other terpenoid-quinone biosynthesis	6 (3.08%)	90 (0.62%)	0.00138045	0.0165653
ko00500	Starch and sucrose metabolism	14 (7.18%)	430 (2.98%)	0.00217854	0.0228747
ko00350	Tyrosine metabolism	7 (3.59%)	146 (1.01%)	0.00372509	0.0344151
ko00950	Isoquinoline alkaloid biosynthesis	5 (2.56%)	78 (0.54%)	0.00409703	0.0344151
ko00380	Tryptophan metabolism	7 (3.59%)	156 (1.08%)	0.00534425	0.0408106
90196_7DAI-VS-90196_0DAI.up
ko03040	Spliceosome	6464 (9.26%)	793 (5.5%)	2.76087e-05	0.00292653
90196_14DAI-VS-90196_7DAI.up
ko04120	Ubiquitin mediated proteolysis	46 (4.88%)	445 (2.8%)	0.000171962	0.0498202
ko03040	Spliceosome	71 (7.53%)	793 (4.99%)	0.000322461	0.0498202
90196_14DAI-VS-90196_7DAI.down
ko00940	Phenylpropanoid biosynthesis	33 (14.47%)	271 (1.88%)	4.20556e-20	3.44856e-18
ko00400	Phenylalanine, tyrosine and tryptophan biosynthesis	12 (5.26%)	122 (0.85%)	5.1726e-07	2.12077e-05
ko00966	Glucosinolate biosynthesis	7 (3.07%)	35 (0.24%)	1.0447e-06	2.8555e-05
ko04075	Plant hormone signal transduction	23 (10.09%)	515 (3.57%)	7.42017e-06	0.000152113
ko00480	Glutathione metabolism	14 (6.14%)	247 (1.71%)	3.96127e-05	0.000649648
ko01230	Biosynthesis of amino acids	27 (11.84%)	866 (6.01%)	0.000574566	0.0078524
ko00380	Tryptophan metabolism	9 (3.95%)	156 (1.08%)	0.000846991	0.00992189
ko00360	Phenylalanine metabolism	8 (3.51%)	131 (0.91%)	0.00113431	0.0116267
ko00910	Nitrogen metabolism	7 (3.07%)	122 (0.85%)	0.00325884	0.0289143
ko00040	Pentose and glucuronate interconversions	9 (3.95%)	192 (1.33%)	0.00352613	0.0289143
ko00270	Cysteine and methionine metabolism	13 (5.7%)	368 (2.55%)	0.00586104	0.0436914
