# Supplementary material for: Comparative Transcriptome Analysis between Broccoli (Brassica oleracea var. italica) and Wild Cabbage (Brassica macrocarpa Guss.) in Response to Plasmodiophora brassicae during Different Infection Stages
Source: Front Plant Sci. 2016 Dec 23;7:1929. doi: 10.3389/fpls.2016.01929 (PMC5179516; doi:10.3389/fpls.2016.01929)
Supplement: Supplementary file 7 [file Table_6.XLSX]

## Sheet: Table S6
Table S6 Gene IDs and FPKM values of DEGs correlating to defense response to clubroot in the two genotypes at the three stages under P. brassicae inoculation
Gene IDs	Description	B2013_0DAI_FPKM	B2013_7DAI_FPKM	B2013_14DAI_FPKM	90196_0DAI_FPKM	90196_7DAI_FPKM	90196_14DAI_FPKM
c100683_g1	CML2,calmodulin	56.58	58.71	26.47	8.41	8.25	3.54
c103068_g1	PNAE,polyneuridine-aldehyde esterase	22.38	70.78	48.04	2.62	10.85	5.62
c104954_g1	CNGF12,cyclic nucleotide-gated ion channel 12	11.83	12.52	10.64	0.05	0	0
c104954_g2	CNGF12,cyclic nucleotide-gated ion channel 12	12.41	12.24	12.23	0	0	0
c110464_g1	chitinase	0.13	0.17	0.48	9.02	8.09	5.73
c111154_g2	FLS,flavonol synthase	1.56	1.55	7.95	0.11	0.23	0.24
c112278_g1	RBOH G, respiratory burst oxidase homolog protein G	1.58	3.33	1.26	0.14	0.22	0.16
c113268_g1	RBOH C, respiratory burst oxidase homolog protein C	6.25	5.93	3.47	0.29	0.27	0.17
c113812_g1	STR, protein STRICTOSIDINE SYNTHASE-LIKE 12	9.36	5.59	4.31	0.39	0.17	0.06
c113983_g1	chitinase	16.78	20.3	3.96	4.87	4.12	0.3
c114152_g2	peroxidase C3	333.51	286.87	58.64	902.12	925.27	362.33
c115687_g1	chitinase	28.19	112.44	80.85	7.63	25.79	3.06
c116121_g1	peroxidase 71	300.53	196.87	246.77	15.7	26.92	10.69
c116412_g1	peroxidase 12	111.87	97.85	9.75	6.01	6.37	0.33
c117013_g1	peroxidase 55	1.78	3.1	1.16	9.46	19.25	5.37
c117105_g2	Beta-glucosidase 27	0.02	0	0	7.39	10.36	7.53
c117496_g1	PNAE,polyneuridine-aldehyde esterase	189.38	163.83	233.3	15.82	13.91	14.33
c118178_g1	GAUT8,alpha-1,4-galacturonosyltransferase	3.54	3.38	3.05	0	0	0
c119197_g1	CML26,calcium-binding protein CML26	45.04	48.5	19.52	8.25	10.15	3.44
c119384_g1	peroxidase2	0.05	0.03	0	2.09	2.1	1.09
c119830_g1	MYC2,transcription factor MYC2	0.12	0.29	0	4.74	3.76	3.04
c120129_g1	NPR1,regulatory protein NPR1	14.46	17.925	3.72	3.255	4.115	0.925
c120129_g2	NPR1,regulatory protein NPR1	4.105	9.53	3.625	0.33	0.5	0.455
c121365_g1	CALM,calmodulin	12.21	40.01	25.9	0.47	1.91	0.57
c121879_g2	chitinase	5.08	2.94	0.3	16.53	15.36	2.79
c125913_g3	CPK6,calcium-dependent protein kinase 6	31.36	32.18	17.66	15.99	11.09	4.21
c126290_g1	JAZ,jasmonate ZIM domain-containing protein	255.89	192.16	169.5	56.1	42.87	35.12
c126700_g3	chitinase	34.21	23.33	33.55	0.67	0.2	0.07
c126824_g2	FLS,flavonol synthase	271.11	196.23	82.32	62.11	52.25	9.18
c127206_g2	CML5,Calmodulin-like protein 5	82.34	105.34	178.62	32.88	52.2	40.94
c127812_g1	RPS6, disease resistance protein RPS6	27.96	13.19	9.695	2.105	2.02	1.575
c127867_g1	peroxidase 63	7.53	20.09	8.82	1.62	6.37	2.26
c128699_g2	GAUT14,alpha-1,4-galacturonosyltransferase	3.79	6.15	2.99	10.47	15.99	16.63
c128774_g1	RBOH C, respiratory burst oxidase homolog protein C	6.36	3.81	6.27	2.6	1.43	0.34
c129036_g3	JAZ,jasmonate ZIM domain-containing protein	16.32	16.05	17.2	0.54	0.45	0.49
c129286_g2	JAZ,jasmonate ZIM domain-containing protein	0.46	1.49	1.25	5.02	5.32	6.3
c130331_g1	polygalacturonase	19.88	12.21	3.53	1.25	2.27	0.87
c130643_g2	RPS4,TIR-NBS-LRR class disease resistance protein	9.84	8.67	3.375	0	0	0
c130799_g3	CPK21,calcium-dependent protein kinase 21	22.51	18.61	13.53	0.32	0.29	0.57
c130799_g4	CPK22,calcium-dependent protein kinase 22	5.76	4.74	1.73	0.07	0.03	0.03
c131668_g3	TMV resistance protein N,TIR-NBS-LRR class disease resistance protein	3.94	2.735	2.235	1.75	0.26	1.85
c132235_g2	CCoAOMT,caffeoyl-CoA O-methyltransferase	286.88	229.33	118.3	128.05	119.29	30.3
c132568_g4	RPS2, NB-ARC disease resistance protein	0.165	0.075	0.05	5.65	6.2	2.315
c132832_g1	Beta-AS,Amyrin synthase	5.7	4.97	3.29	1.65	1.57	0.53
c132879_g2	TGA4,transcription factor TGA	354.26	252.19	80.08	58.31	59.97	14.27
c133774_g2	Beta-glucosidase 30	8.46	7.22	380	200.53	98.34	2332.15
c134539_g2	CNGF14,cyclic nucleotide-gated ion channel 14	7.79	4.87	2	0.17	7.79	4.87
c135016_g6	Beta-glucosidase 16	1.15	0.46	0.23	15.27	11.84	10.06
c135088_g2	GAUT 6,alpha-1,4-galacturonosyltransferase	8.31	8.96	5.32	0	0	0
c135534_g1	GAUT 15,alpha-1,4-galacturonosyltransferase	39.77	52.37	24.31	9.54	10.17	5.23
c135534_g2	GAUT 15,alpha-1,4-galacturonosyltransferase	7.46	12.04	11.18	1.4	1.35	1.66
c135534_g3	GAUT 15,alpha-1,4-galacturonosyltransferase	33.56	33.28	14.62	7.58	8.85	1.97
c135908_g1	CPK30,calcium-dependent protein kinase 30	0.49	1.06	0.56	12.38	10.29	11.15
c136494_g3	TGA1,Transcription factor TGA1	5.17	4.05	4.8	18.14	13.97	18.1
c137005_g7	Beta-glucosidase 3	1.72	1.5	1.12	0.03	0	0
c137381_g3	GAUT8,alpha-1,4-galacturonosyltransferase	1.56	2.23	3.83	0	0.06	0
c138567_g2	RBOH A,respiratory burst oxidase homolog protein A	15.83	14.11	5.02	0.44	0.18	0
c157350_g1	MYC2,transcription factor MYC2	0	0	0	4.97	2.4	3.07
c16913_g1	chitinase	6.4	23.34	6.2	0.1	0.27	0.03
c231893_g1	RPS5,TIR-NBS-LRR class disease resistance protein RPS5-like	1.665	2.805	1.32	0	0.15	0
c34131_g1	RPS5,NBS-LRR	1.51	1.855	1.36	0.025	0	0
c71350_g2	CPK10,calcium-dependent protein kinase 10	11.2	11.12	7.07	0	0.06	0
c89302_g1	CPK17,calcium-dependent protein kinase 17	2.16	1.61	1.74	0.66	0	0.23
c90834_g1	RPS4,TIR-NBS-LRR class disease resistance protein	7.285	4.345	3.215	0	0	0
